# Supplementary material for: Impact of Multiple COVID-19 Waves on Gynaecological Cancer Services in the UK
Source: Cancers (Basel). 2023 Feb 16;15(4):1273. doi: 10.3390/cancers15041273 (PMC9953843; doi:10.3390/cancers15041273)
Supplement: Supplementary file 1 [file cancers-15-01273-s001.zip]

Archive with 1 entries (1 files):
- cancers-2114294-supplementary.pdf
